# Supplementary material for: Molecular Characterization of Three Canine Models of Human Rare Bone Diseases: Caffey, van den Ende-Gupta, and Raine Syndromes
Source: PLoS Genet. 2016 May 17;12(5):e1006037. doi: 10.1371/journal.pgen.1006037 (PMC4871343; doi:10.1371/journal.pgen.1006037)
Supplement: S2 Table — (XLSX) [file pgen.1006037.s003.xlsx]

## Sheet: 188 controls for WGS.txt
S2 Table. Breeds and number of dogs used as controls for variant filtering in the three studies
Breed	Number of dogs
	CMO study	Study in WFT	Study in BC
Affenpinscher	1
Alaskan Malamute	1	5
American Bulldog	1
American Hairless Terrier		3
American Staffordshire Terrier	1
Australian Cattle dog	2
Australian Kelpie	1	11
Australian Shepherd		3
Australian Terrier		13
Barbet		2
Beagle	1
Bearded Collie	7
Belgian Shepherd Groenendael		6
Belgian Shepherd Malinois		3
Belgian Shepherd Tervueren		7
Belgian Shepherd, malinois	2
Berger Blanc Suisse	1
Bichon Frisé		4
Border Collie	5	1	14
Boston Terrier		1
Bouvier		4
Boxer	1	4
Bullmastiff	1
Cane corso	1
Carelian Bear Dog		6
Cavalier King Charles Spaniel	1
Central Asian Shepherd dog	1
Chinese indigenous dogs	30
Dachshund	1
Dalmatian dog	3
Dandie Dinmont Terrier	1
Doberman Pinscher	3	9
Dogues de Bordeaux	3
Elo	1
English Bulldog		1
Entlebucher Sennenhund	8
Eurasier	2
Finnish Hound		6
Finnish Lapphund		3
Finnish Spitz		6
French Bulldog	3
French Bulldog		1
German Pinscher		4
German Pointer		3
German Shepherd	10
German Shepherd / Mixed breed	1
German Wirehaired Pointer	1
Great Dane		16
Greater Swiss Mountain Dog	1
Hovawart	1
Irish Terrier	1
Irish Wheaten Terrier		4
Italian Greyhound		2
Karelian Bear dog	1
King Charles Spaniel		2
Kromfohrländer	1
Kunming Dog	10
Kuvasz		3
Labrador Retriever	3
Lagotto Romagnolo	4
Lagotto Romagnolo		3
Landseer	2
Leonberger	35
Miniature Pinscher		2
Miniature Schnauzer	3
Mixed Breed	1
New Foundland Dog		4
Norwegian Lundehund		1
Nova Scotia Duck Tolling Retriever	1
Perro de Agua Espanol	1
Pomeranian	1
Poodle	1
Portuguese Podengo		1
Pyrenean Shepherd		1
Rhodesian Ridgeback	2
Rhodesian Ridgeback		2
Rottweiler	2
Rottweiler		4
Saluki		2
Samoyed		2
Schnauzer		5
Shetland Sheepdog		3
Siberian Husky	3
Sloughi	3
Swedish Vallhund	2
Swedish Vallhund		2
Tibetan Mastiff	10
Welsh Springer Spaniel	1
Whippet	1
Whippet		4
White Shepherd	1
Yorkshire Terrier	1
Total number of dogs	188	169	14
WFT, Wire Fox Terrier; BC, Border Collie
